# Supplementary material for: MOF-Derived CoSe2@NiFeOOH Arrays for Efficient Oxygen Evolution Reaction
Source: Nanomaterials (Basel). 2023 Sep 22;13(19):2621. doi: 10.3390/nano13192621 (PMC10574313; doi:10.3390/nano13192621)
Supplement: Supplementary file 1 [file nanomaterials-13-02621-s001.zip]

Archive with 1 entries (1 files):
- nanomaterials-2606723-supplementary.pdf
